# Supplementary material for: An efficient transformation method for tannin-containing sorghum
Source: PeerJ. 2023 Mar 14;11:e15066. doi: 10.7717/peerj.15066 (PMC10022505; doi:10.7717/peerj.15066)
Supplement: Supplemental Information 1 [file peerj-11-15066-s001.txt]

·½²î·ÖÎö£ºµ¥ÒòËØ·½²î·ÖÎö
SUMMARY
×é	¹Û²âÊý	ÇóºÍ	Æ½¾ù	·½²î
RM	3	0.62	0.206666667	0.001200333
NRM	3	1.942	0.647333333	0.003260333
·½²î·ÖÎö
²îÒìÔ´	SS	df	MS	F	P-value	F crit
×é¼ä	0.291280667	1	0.291280667	130.5996114	0.000334516	7.708647422
×éÄÚ	0.008921333	4	0.002230333
×Ü¼Æ	0.300202	5
