# Supplementary material for: An efficient transformation method for tannin-containing sorghum
Source: PeerJ. 2023 Mar 14;11:e15066. doi: 10.7717/peerj.15066 (PMC10022505; doi:10.7717/peerj.15066)
Supplement: Supplemental Information 3 [file peerj-11-15066-s003.txt]

Medium	                            Percentage
RM
（root induction medium）      22.20%
	                                23.10%
	                                16.70%
NRM
(new root induction medium) 66.70%
	                              69.20%
	                              58.30%
